# Supplementary material for: Survival Rates of Patients with Non-Small Cell Lung Cancer Depending on Lymph Node Metastasis: A Focus on Saliva
Source: Diagnostics (Basel). 2021 May 20;11(5):912. doi: 10.3390/diagnostics11050912 (PMC8161301; doi:10.3390/diagnostics11050912)
Supplement: Supplementary file 1 [file diagnostics-11-00912-s001.zip]

Archive with 1 entries (1 files):
- diagnostics-1157030-supplementary.pdf
